# Supplementary material for: Multiomics analysis revealed miRNAs as potential regulators of the immune response in Carassius auratus gills to Aeromonas hydrophila infection
Source: Front Immunol. 2023 Feb 3;14:1098455. doi: 10.3389/fimmu.2023.1098455 (PMC9938762; doi:10.3389/fimmu.2023.1098455)
Supplement: Supplementary Table 1 — Selected miR-17 sequences for 26 different species from the miRBase database. [file Table_1.xlsx]

## Sheet: Sheet1
Supplemented Table 1
Category	Abbreviation	Species	MiRRase ID
Mammalia	hsa-mir-17	Homo sapiens	MI0000071
	mmu-mir-17	Mus musculus	MI0000687
Salmoniformes	ssa-mir-17-1	Salmo salar	MI0026535
Beloniformes	ola-mir-17	Oryzias latipes	MI0019542
Cypriniformes	ipu-mir-17a	Ictalurus punctatus	MI0024524
	dre-mir-17a-1	Danio rerio	MI0001897
	cau-mir-17	Carassius auratus	In this study
	ccr-mir-17	Cyprinus carpio	MI0023342
Amphibian	xtr-mir-17	Xenopus tropicalis	MI0004803
Perciformes	abu-mir-17-1	Astatotilapia burtoni	MI0033816
	mze-mir-17	Metriaclima zebra	MI0034112
	oni-mir-17a-1	Oreochromis niloticus	MI0034615
	nbr-mir-17-1	Neolamprologus brichardi	MI0034364
	pny-mir-17-1	Pundamilia nyererei	MI0034857
Aves	tgu-mir-17a	Taeniopygia guttata	MI0013784
	cli-mir-17	Columba livia	MI0029912
	gga-mir-17	Gallus gallu	MI0001184
Reptilia	aca-mir-17	Anolis carolinensis	MI0018772
	ami-mir-17	Alligator mississippiensis	MI0029672
	pbv-mir-17	Python bivittatus	MI0030161
	cpi-mir-17	Chrysemys picta	MI0029637
	oha-mir-17	Ophiophagus hannah	MI0031372
Petromyzontiformes	pma-mir-17a	Petromyzon marinus	MI0017014
Tetraodontiformes	tni-mir-17-1	Tetraodon nigroviridis	MI0003232
	fru-mir-17-1	Takifugu rubripes	MI0003231
Gadiformes	gmo-mir-17-1	Gadus morhua	MI0036194
