# Supplementary material for: Multiomics analysis revealed miRNAs as potential regulators of the immune response in Carassius auratus gills to Aeromonas hydrophila infection
Source: Front Immunol. 2023 Feb 3;14:1098455. doi: 10.3389/fimmu.2023.1098455 (PMC9938762; doi:10.3389/fimmu.2023.1098455)
Supplement: Supplementary Table 2 — Primers for qRT-PCR method detection of crucian carp Carassius auratus. [file Table_2.xlsx]

## Sheet: Sheet1
Supplemented Table 2
primer name	sequence (5′-3′)
miR-17	CAAAGTGCTTACAGTGCAGCC
miR-26a	TTCAAGTAATCCAGGATAGGCG
miR-144	AGGATATCATCGTATACTGGCTCC
miR-146a	TGAGAACTGAATTCCATCGGC
miR-17a-5p	CAAAGTGCTTACAGTGCAGGTC
miR-29c	TAGCACCATTTGAAATCGGC
miR-145	GTCCAGTTTTCCCAGGAATCAT
miR-150	TCTCCCAATCCTTGTACCAGTG
miR-139	TCTACAGTGCATGTGTCTCCAATC
miR-100a-2-3p	ACAAGCTCGTGTCTATAGGCCG
miR-1688	TGGCACTGTGAAGAGACATGATG
miR-1	TGGAATGTGGCGAAGTATGG
miR-21c	TAGCTTATCAGACTGGTGCCGA
miR-27a	TTCACAGTGGCTAAGTTCCGC
5.8s rRNA-F	ACTCTTAGCGGTGGATCACT
5.8s rRNA-R	GTGCGTTCGAAGTGTCGATG
TLR4-F	ATGAAGGACTGCTGTTCCCAA
TLR4-R	CATCCCTATCTCCGAGTTTTGAC
IRAK1-F	ACCCGCGTCTGTTATGAATG
IRAK1-R	TCCAAAAGGCGTAGTTCGGTC
TAB1-F	GCAGCGACACAAAAGCCAAT
TAB1-R	ACATCAGCAACAGGAAGCCA
PKC-F	GATCACAGGAGTCAACGGCA
PKC-R	GTCCAGAGATTTGCCCTGCT
FASL-F	TAGGTTGTGCTGACCAGAGC
FASL-R	CAGAAGGCCACCGTTGATGT
NF-κB-F	GCATGGAACCAGACTCAAGC
NF-κB-R	ACTGTTTCTCCCTCTTGTGGTG
PAK-F	TGTCGGGAATGTCTCCAAGC
PAK-R	TGAGTTTGACAGAGCCGTCC
PI3K-F	CAACCAGAGGATTGGGCACT
PI3K-R	TGTCTGCTCAGGTGCTTCAG
MKK7-F	AATGCTGGAACCACCTGTGT
MKK7-R	ACAACACCAAATGCCCCTCT
CD48-F	AATACTGGATGTCCGTCTCCTG
CD48-R	TGAACGACCGACTTCACCAT
2B4-F	TCCCATCAGCAACCAGACTC
2B4-R	GTCACACTCGAAGAACGGCT
TNF-α-F	CCTGACATGAGTGAGCAGCA
TNF-α-R	GTGTCCAGTGTGCCTCTGTT
β-actin-F	TGGACTTTGAGCAGGAGATGG
β-actin-R	CTAGGAAGGATGGCTGGAAAA
