# Supplementary material for: Multiomics analysis revealed miRNAs as potential regulators of the immune response in Carassius auratus gills to Aeromonas hydrophila infection
Source: Front Immunol. 2023 Feb 3;14:1098455. doi: 10.3389/fimmu.2023.1098455 (PMC9938762; doi:10.3389/fimmu.2023.1098455)
Supplement: Supplementary Table 3 — Summary of high-throughput sequencing from gill libraries of C. auratus infected with A. hydrophila. [file Table_3.xlsx]

## Sheet: Sheet1
Supplemented Table 3
Sample	Total reads	High quality	3′adapter null	insert null	5′adapter contaminant	Smaller than 18nt	ployA	Clean reads
mGC	12700314	12647415	2035	2714	89660	141449	179	12411378
mGT	12928610	12890458	3138	2762	18286	12820	85	12853367
Total	25628924	25537873	5173	5476	107946	154269	264	25264745
