# Supplementary material for: Multiomics analysis revealed miRNAs as potential regulators of the immune response in Carassius auratus gills to Aeromonas hydrophila infection
Source: Front Immunol. 2023 Feb 3;14:1098455. doi: 10.3389/fimmu.2023.1098455 (PMC9938762; doi:10.3389/fimmu.2023.1098455)
Supplement: Supplementary Table 5 — The iTRAQ analysis of enriched KEGG pathways in the gills of C. auratus challenged with A. hydrophila. [file Table_5.xlsx]

## Sheet: Sheet1
Supplemented Table 5
Pathway ID	Pathway	iTRAQ*	Up/down
ko05100	Bacterial invasion of epithelial cells	14 (3.81%)	↓
ko04610	Complement and coagulation cascades	15 (4.09%)	↑
ko04810	Regulation of actin cytoskeleton	14 (3.81%)	NA
ko04510	Focal adhesion	8 (2.18%)	↑
ko04670	Leukocyte transendothelial migration	3 (0.82%)	NA
ko04612	Antigen processing and presentation	10 (2.72%)	NA
ko04141	Protein processing in endoplasmic reticulum	20 (5.45%)	↑
ko04142	Lysosome	6 (1.63%)	NA
ko04145	Phagosome	14 (3.81%)	NA
ko04144	Endocytosis	11 (3%)	↓
ko05130	Pathogenic Escherichia coli infection	19 (5.18%)	NA
ko05132	Salmonella infection	5 (1.36%)	NA
ko04666	Fc gamma R-mediated phagocytosis	5 (1.36%)	↓
ko04120	Ubiquitin mediated proteolysis	7 (1.91%)	NA
ko04350	TGF-beta signaling pathway	2 (0.54%)	NA
ko04514	Cell adhesion molecules (CAMs)	3 (0.82%)	NA
ko04512	ECM-receptor interaction	5 (1.36%)	NA
ko05169	Epstein-Barr virus infection	13 (3.54%)	NA
ko04910	Insulin signaling pathway	5 (1.36%)	↓
ko04062	Chemokine signaling pathway	4 (1.09%)	↓
ko04310	Wnt signaling pathway	5 (1.36%)	NA
ko04621	NOD-like receptor signaling pathway	5 (1.36%)	NA
ko04064	NF-kappa B signaling pathway	6 (1.63%)	NA
ko03320	PPAR signaling pathway	6 (1.63%)	NA
ko04010	MAPK signaling pathway	6 (1.63%)	NA
ko05110	Vibrio cholerae infection	5 (1.36%)	NA
ko04620	Toll-like receptor signaling pathway	3 (0.82%)	NA
ko04210	Apoptosis	4 (1.09%)	NA
ko05150	Staphylococcus aureus infection	10 (2.72%)	NA
ko04150	mTOR signaling pathway	4 (1.09%)	NA
ko04622	RIG-I-like receptor signaling pathway	4 (1.09%)	NA
ko05221	Acute myeloid leukemia	3 (0.82%)	NA
Note: *Differentially expressed proteins (DEPs) with pathway annotation (367), the arrow represent up (↑) and down (↓), NA is up or down expression for DEPs.
